# Supplementary material for: The Impact of Fermentation Temperature and Cap Management on Selected Volatile Compounds and Temporal Sensory Characteristics of Grenache Wines from the Central Coast of California
Source: Molecules. 2023 May 22;28(10):4230. doi: 10.3390/molecules28104230 (PMC10224402; doi:10.3390/molecules28104230)
Supplement: Supplementary file 1 [file molecules-28-04230-s001.zip]

Archive with 1 entries (1 files):
- molecules-2411648-supplementary.pdf
